# Supplementary material for: Incipient speciation between host-plant strains in the fall armyworm
Source: BMC Ecol Evol. 2022 Apr 27;22:52. doi: 10.1186/s12862-022-02008-7 (PMC9047287; doi:10.1186/s12862-022-02008-7)
Supplement: Supplementary file 2 — Additional file 2: Table S1. The list of genes within the identified targets of sfC-specific selective sweeps. [file 12862_2022_2008_MOESM2_ESM.xlsx]

## Sheet: Sheet1
chrN	pos	dist	r
29	6.55104e+06	21062.2	1
29	6.5721e+06	21062.2	2
29	6.59316e+06	21062.2	3
29	6.61423e+06	21062.2	4
29	6.63529e+06	21062.2	5
29	6.65635e+06	42124.3	6
29	6.69848e+06	9.14098e+06	7
29	1.58395e+07	21062.2	8
29	1.58605e+07	21062.2	9
29	1.58816e+07	21062.2	10
29	1.59026e+07	21062.2	11
29	1.59237e+07	42124.3	12
29	1.59658e+07	168497	13
29	1.61343e+07	21062.2	14
29	1.61554e+07	21062.2	15
29	1.61765e+07	21062.2	16
29	1.61975e+07	21062.2	17
29	1.62186e+07	21062.2	18
29	1.62396e+07	21062.2	19
29	1.62607e+07	21062.2	20
29	1.62818e+07	1.26373e+06	21
29	1.75455e+07	21062.2	22
29	1.75666e+07	147435	23
29	1.7714e+07	21062.2	24
29	1.77351e+07	21062.2	25
29	1.77561e+07	21062.2	26
29	1.77772e+07	21062.2	27
29	1.77982e+07	84248.7	28
29	1.78825e+07	21062.2	29
29	1.79035e+07	21062.2	30
29	1.79246e+07	21062.2	31
29	1.79457e+07	21062.2	32
29	1.79667e+07	21062.2	33
29	1.79878e+07	21062.2	34
29	1.80089e+07	21062.2	35
29	1.80299e+07	21062.2	36
29	1.8051e+07	21062.2	37
29	1.8072e+07	21062.2	38
29	1.80931e+07	21062.2	39
29	1.81142e+07	21062.2	40
29	1.81352e+07	21062.2	41
29	1.81563e+07	21062.2	42
29	1.81774e+07	21062.2	43
29	1.81984e+07	21062.2	44
29	1.82195e+07	21062.2	45
29	1.82405e+07	21062.2	46
29	1.82616e+07	21062.2	47
29	1.82827e+07	21062.2	48
29	1.83037e+07	21062.2	49
29	1.83248e+07	21062.2	50
29	1.83459e+07	21062.2	51
29	1.83669e+07	21062.2	52
29	1.8388e+07	252746	53
29	1.86407e+07	21062.2	54
29	1.86618e+07	21062.2	55
29	1.86828e+07	21062.2	56
29	1.87039e+07	21062.2	57
29	1.8725e+07	21062.2	58
29	1.8746e+07	21062.2	59
29	1.87671e+07	21062.2	60
29	1.87882e+07	21062.2	61
29	1.88092e+07	21062.2	62
29	1.88303e+07	42124.3	63
29	1.88724e+07	21062.2	64
29	1.88935e+07	21062.2	65
29	1.89145e+07	21062.2	66
29	1.89356e+07	21062.2	67
29	1.89567e+07	21062.2	68
29	1.89777e+07	21062.2	69
29	1.89988e+07	21062.2	70
29	1.90198e+07	21062.2	71
29	1.90409e+07	21062.2	72
29	1.9062e+07	21062.2	73
29	1.9083e+07	21062.2	74
29	1.91041e+07	21062.2	75
29	1.91252e+07	21062.2	76
29	1.91462e+07	21062.2	77
29	1.91673e+07	210622	78
29	1.93779e+07	42124.3	79
29	1.942e+07	21062.2	80
29	1.94411e+07	0	81

## Sheet: Sheet2
chrN	pos	dist	r		start	end	length
29	6.55104e+06	21062.2	1		6.55104e+06	6.69848e+06	147436
29	6.5721e+06	21062.2	2		1.58395e+07	1.62818e+07	442307
29	6.59316e+06	21062.2	3		1.75455e+07	1.94411e+07	1.8956e+06
29	6.61423e+06	21062.2	4
29	6.63529e+06	21062.2	5
29	6.65635e+06	42124.3	6
29	6.69848e+06	9.14098e+06	7
29	1.58395e+07	21062.2	8
29	1.58605e+07	21062.2	9
29	1.58816e+07	21062.2	10
29	1.59026e+07	21062.2	11
29	1.59237e+07	42124.3	12
29	1.59658e+07	168497	13
29	1.61343e+07	21062.2	14
29	1.61554e+07	21062.2	15
29	1.61765e+07	21062.2	16
29	1.61975e+07	21062.2	17
29	1.62186e+07	21062.2	18
29	1.62396e+07	21062.2	19
29	1.62607e+07	21062.2	20
29	1.62818e+07	1.26373e+06	21
29	1.75455e+07	21062.2	22
29	1.75666e+07	147435	23
29	1.7714e+07	21062.2	24
29	1.77351e+07	21062.2	25
29	1.77561e+07	21062.2	26
29	1.77772e+07	21062.2	27
29	1.77982e+07	84248.7	28
29	1.78825e+07	21062.2	29
29	1.79035e+07	21062.2	30
29	1.79246e+07	21062.2	31
29	1.79457e+07	21062.2	32
29	1.79667e+07	21062.2	33
29	1.79878e+07	21062.2	34
29	1.80089e+07	21062.2	35
29	1.80299e+07	21062.2	36
29	1.8051e+07	21062.2	37
29	1.8072e+07	21062.2	38
29	1.80931e+07	21062.2	39
29	1.81142e+07	21062.2	40
29	1.81352e+07	21062.2	41
29	1.81563e+07	21062.2	42
29	1.81774e+07	21062.2	43
29	1.81984e+07	21062.2	44
29	1.82195e+07	21062.2	45
29	1.82405e+07	21062.2	46
29	1.82616e+07	21062.2	47
29	1.82827e+07	21062.2	48
29	1.83037e+07	21062.2	49
29	1.83248e+07	21062.2	50
29	1.83459e+07	21062.2	51
29	1.83669e+07	21062.2	52
29	1.8388e+07	252746	53
29	1.86407e+07	21062.2	54
29	1.86618e+07	21062.2	55
29	1.86828e+07	21062.2	56
29	1.87039e+07	21062.2	57
29	1.8725e+07	21062.2	58
29	1.8746e+07	21062.2	59
29	1.87671e+07	21062.2	60
29	1.87882e+07	21062.2	61
29	1.88092e+07	21062.2	62
29	1.88303e+07	42124.3	63
29	1.88724e+07	21062.2	64
29	1.88935e+07	21062.2	65
29	1.89145e+07	21062.2	66
29	1.89356e+07	21062.2	67
29	1.89567e+07	21062.2	68
29	1.89777e+07	21062.2	69
29	1.89988e+07	21062.2	70
29	1.90198e+07	21062.2	71
29	1.90409e+07	21062.2	72
29	1.9062e+07	21062.2	73
29	1.9083e+07	21062.2	74
29	1.91041e+07	21062.2	75
29	1.91252e+07	21062.2	76
29	1.91462e+07	21062.2	77
29	1.91673e+07	210622	78
29	1.93779e+07	42124.3	79
29	1.942e+07	21062.2	80
29	1.94411e+07	0	81

## Sheet: Sheet3
Table S1. The list of genes within the identified targets of sfC-specific selective sweeps.
Chromosome	start	end	ID	annotation
Z	6554516	6567411	SFRUCORN70000001060	Similar to Lonrf1: LON peptidase N-terminal domain and RING finger protein 1 (Mus musculus OX%3D10090)
Z	6570649	6570918	SFRUCORN70000001059	Protein of unknown function
Z	6573144	6577082	SFRUCORN70000001058	Similar to zdhhc16b: Palmitoyltransferase ZDHHC16B (Danio rerio OX%3D7955)
Z	6582435	6589324	SFRUCORN70000001057	Similar to hlh-13: Helix-loop-helix protein 13 (Caenorhabditis elegans OX%3D6239)
Z	6596395	6616495	SFRUCORN70000001055	Similar to yin: Peptide transporter family 1 (Drosophila melanogaster OX%3D7227)
Z	6598208	6599920	SFRUCORN70000001056	Similar to ACHE: Acetylcholinesterase (Bungarus fasciatus OX%3D8613)
Z	6644506	6645034	SFRUCORN70000001052	Protein of unknown function
Z	6646497	6651062	SFRUCORN70000001051	Protein of unknown function
Z	6654053	6658902	SFRUCORN70000001050	Protein of unknown function
Z	6654219	6659766	SFRUCORN70000001049	Similar to Ppn: Papilin (Drosophila melanogaster OX%3D7227)
Z	6660377	6665475	SFRUCORN70000001048	Protein of unknown function
Z	6671206	6673258	SFRUCORN70000001047	Protein of unknown function
Z	6683530	6691697	SFRUCORN70000001046	Similar to Smoc1: SPARC-related modular calcium- binding protein 1 (Mus musculus OX%3D10090)
Z	6692264	6692467	SFRUCORN70000001045	Protein of unknown function
Z	6693320	6704963	SFRUCORN70000001044	Similar to Cep350: Centrosome-associated protein 350 (Mus musculus OX%3D10090)
Z	15866512	15882793	SFRUCORN70000013699	Similar to Arap2: Arf-GAP with Rho-GAP domain%2C ANK repeat and PH domain-containing protein 2 (Mus musculus OX%3D10090)
Z	15894617	15895382	SFRUCORN70000013697	Protein of unknown function
Z	15897956	15898786	SFRUCORN70000013695	Protein of unknown function
Z	15918921	15924609	SFRUCORN70000013694	Protein of unknown function
Z	15941355	15996480	SFRUCORN70000013692	Similar to Dnah5: Dynein heavy chain 5%2C axonemal (Fragment) (Rattus norvegicus OX%3D10116)
Z	15989665	15990187	SFRUCORN70000013693	Protein of unknown function
Z	15996512	16001887	SFRUCORN70000013691	Similar to DHC10: Dynein-1-beta heavy chain%2C flagellar inner arm I1 complex (Chlamydomonas reinhardtii OX%3D3055)
Z	16002099	16004972	SFRUCORN70000013690	Similar to sesB: ADP%2CATP carrier protein (Drosophila melanogaster OX%3D7227)
Z	16010782	16011637	SFRUCORN70000013689	Protein of unknown function
Z	16082322	16084118	SFRUCORN70000013685	Protein of unknown function
Z	16128288	16135883	SFRUCORN70000013683	Protein of unknown function
Z	16149966	16150388	SFRUCORN70000013679	Protein of unknown function
Z	16150430	16151567	SFRUCORN70000013678	Protein of unknown function
Z	16152123	16153194	SFRUCORN70000013677	Protein of unknown function
Z	16157040	16165388	SFRUCORN70000013676	Protein of unknown function
Z	16167944	16168240	SFRUCORN70000013675	Protein of unknown function
Z	16178331	16179226	SFRUCORN70000013674	Protein of unknown function
Z	16217299	16220862	SFRUCORN70000013672	Protein of unknown function
Z	16220893	16221807	SFRUCORN70000013671	Protein of unknown function
Z	16229914	16231586	SFRUCORN70000013670	Protein of unknown function
Z	16238464	16240599	SFRUCORN70000013669	Protein of unknown function
Z	17587633	17596762	SFRUCORN70000012536	Protein of unknown function
Z	17602130	17618735	SFRUCORN70000012537	Similar to TTN: Titin (Homo sapiens OX%3D9606)
Z	17627716	17635793	SFRUCORN70000012538	Protein of unknown function
Z	17637388	17657448	SFRUCORN70000012540	Similar to unc-89: Muscle M-line assembly protein unc-89 (Caenorhabditis elegans OX%3D6239)
Z	17657945	17699723	SFRUCORN70000012542	Similar to unc-89: Muscle M-line assembly protein unc-89 (Caenorhabditis elegans OX%3D6239)
Z	17702834	17706630	SFRUCORN70000012543	Protein of unknown function
Z	17759277	17763423	SFRUCORN70000012544	Protein of unknown function
Z	17788787	17792343	SFRUCORN70000012549	Protein of unknown function
Z	17793645	17803686	SFRUCORN70000012550	Similar to MAGEL2: MAGE-like protein 2 (Homo sapiens OX%3D9606)
Z	17816739	17825162	SFRUCORN70000012551	Similar to SLC35C2: Solute carrier family 35 member C2 (Homo sapiens OX%3D9606)
Z	17826687	17827239	SFRUCORN70000012552	Protein of unknown function
Z	17864157	17878846	SFRUCORN70000012554	Protein of unknown function
Z	17879543	17880304	SFRUCORN70000012555	Protein of unknown function
Z	17888188	17896605	SFRUCORN70000012557	Protein of unknown function
Z	17890352	17913694	SFRUCORN70000012558	Similar to PDPR: Pyruvate dehydrogenase phosphatase regulatory subunit%2C mitochondrial (Homo sapiens OX%3D9606)
Z	17923864	17926552	SFRUCORN70000012561	Similar to ENKUR: Enkurin (Homo sapiens OX%3D9606)
Z	17933264	17942723	SFRUCORN70000012563	Similar to Jarid2: Protein Jumonji (Mus musculus OX%3D10090)
Z	17949638	17958114	SFRUCORN70000012565	Protein of unknown function
Z	17969367	17971882	SFRUCORN70000012566	Similar to Deaf1: Deformed epidermal autoregulatory factor 1 (Drosophila melanogaster OX%3D7227)
Z	17979102	17994743	SFRUCORN70000012567	Protein of unknown function
Z	17994744	18000206	SFRUCORN70000012568	Protein of unknown function
Z	18004778	18012040	SFRUCORN70000012569	Similar to Deaf1: Deformed epidermal autoregulatory factor 1 (Drosophila melanogaster OX%3D7227)
Z	18012290	18013009	SFRUCORN70000012570	Protein of unknown function
Z	18035626	18038329	SFRUCORN70000012571	Protein of unknown function
Z	18039831	18046875	SFRUCORN70000012572	Similar to 1a: Replicase polyprotein 1a (Human coronavirus HKU1 (isolate N1) OX%3D443239)
Z	18050347	18121388	SFRUCORN70000012574	Similar to LanA: Laminin subunit alpha (Drosophila melanogaster OX%3D7227)
Z	18065291	18065584	SFRUCORN70000012576	Protein of unknown function
Z	18076653	18091640	SFRUCORN70000012577	Protein of unknown function
Z	18122612	18140928	SFRUCORN70000012579	Similar to Tmc3: Transmembrane channel-like protein 3 (Gallus gallus OX%3D9031)
Z	18158140	18189195	SFRUCORN70000012580	Similar to LanB2: Laminin subunit gamma-1 (Drosophila melanogaster OX%3D7227)
Z	18209887	18210594	SFRUCORN70000012581	Similar to acj6: Inhibitory POU protein (Drosophila melanogaster OX%3D7227)
Z	18258258	18264150	SFRUCORN70000012583	Protein of unknown function
Z	18306836	18312212	SFRUCORN70000012586	Protein of unknown function
Z	18315029	18319177	SFRUCORN70000033605	Protein of unknown function
Z	18326382	18332389	SFRUCORN70000033608	Protein of unknown function
Z	18335513	18337710	SFRUCORN70000033610	Protein of unknown function
Z	18362956	18375914	SFRUCORN70000012587	Protein of unknown function
Z	18362967	18369000	SFRUCORN70000012588	Protein of unknown function
Z	18379369	18391676	SFRUCORN70000012590	Similar to CG1161: Uncharacterized protein CG1161 (Drosophila melanogaster OX%3D7227)
Z	18406328	18407030	SFRUCORN70000012591	Protein of unknown function
Z	18432529	18454016	SFRUCORN70000012593	Similar to RC3H1: Roquin-1 (Homo sapiens OX%3D9606)
Z	18456798	18458018	SFRUCORN70000012595	Protein of unknown function
Z	18457047	18463861	SFRUCORN70000012596	Protein of unknown function
Z	18482860	18503977	SFRUCORN70000012598	Similar to ttk: Protein tramtrack%2C beta isoform (Drosophila melanogaster OX%3D7227)
Z	18509029	18515987	SFRUCORN70000012599	Protein of unknown function
Z	18527623	18528595	SFRUCORN70000012600	Protein of unknown function
Z	18541743	18555169	SFRUCORN70000012602	Similar to Plxdc2: Plexin domain-containing protein 2 (Mus musculus OX%3D10090)
Z	18580701	18581129	SFRUCORN70000012604	Protein of unknown function
Z	18601002	18601187	SFRUCORN70000007282	Protein of unknown function
Z	18611566	18613803	SFRUCORN70000007284	Protein of unknown function
Z	18618151	18628132	SFRUCORN70000007286	Protein of unknown function
Z	18620836	18623971	SFRUCORN70000007287	Similar to Blos2: Biogenesis of lysosome-related organelles complex 1 subunit 2 (Drosophila melanogaster OX%3D7227)
Z	18635509	18637429	SFRUCORN70000007288	Protein of unknown function
Z	18649024	18650501	SFRUCORN70000007289	Protein of unknown function
Z	18660152	18663777	SFRUCORN70000007290	Protein of unknown function
Z	18671119	18674015	SFRUCORN70000007291	Protein of unknown function
Z	18689717	18690814	SFRUCORN70000007294	Protein of unknown function
Z	18703274	18708346	SFRUCORN70000007296	Protein of unknown function
Z	18738591	18745316	SFRUCORN70000007299	Protein of unknown function
Z	18756737	18762570	SFRUCORN70000007300	Protein of unknown function
Z	18763184	18763741	SFRUCORN70000007301	Protein of unknown function
Z	18784235	18786259	SFRUCORN70000007307	Protein of unknown function
Z	18793373	18795716	SFRUCORN70000007308	Protein of unknown function
Z	18814752	18815756	SFRUCORN70000007310	Protein of unknown function
Z	18833261	18833824	SFRUCORN70000007312	Protein of unknown function
Z	18834463	18834793	SFRUCORN70000007313	Protein of unknown function
Z	18837117	18838054	SFRUCORN70000007315	Similar to ZBED1: Zinc finger BED domain-containing protein 1 (Homo sapiens OX%3D9606)
Z	18843323	18849254	SFRUCORN70000007316	Similar to PGBD4: PiggyBac transposable element- derived protein 4 (Homo sapiens OX%3D9606)
Z	18850980	18851954	SFRUCORN70000007317	Protein of unknown function
Z	18858905	18859711	SFRUCORN70000007318	Protein of unknown function
Z	18871893	18872653	SFRUCORN70000007319	Protein of unknown function
Z	18872915	18873268	SFRUCORN70000007320	Protein of unknown function
Z	18884891	18887554	SFRUCORN70000007323	Protein of unknown function
Z	18888633	18889985	SFRUCORN70000007324	Similar to alphaTub84B: Tubulin alpha-1 chain (Drosophila melanogaster OX%3D7227)
Z	18906913	18907285	SFRUCORN70000007327	Protein of unknown function
Z	18913966	18916806	SFRUCORN70000007328	Protein of unknown function
Z	18932009	18933540	SFRUCORN70000007329	Protein of unknown function
Z	18966651	18970958	SFRUCORN70000007330	Protein of unknown function
Z	18991507	19007989	SFRUCORN70000007332	Similar to Glut1: Glucose transporter type 1 (Drosophila melanogaster OX%3D7227)
Z	19022884	19025678	SFRUCORN70000007335	Protein of unknown function
Z	19025701	19031285	SFRUCORN70000007336	Protein of unknown function
Z	19041948	19064193	SFRUCORN70000007337	Protein of unknown function
Z	19041963	19051861	SFRUCORN70000007338	Protein of unknown function
Z	19085277	19096992	SFRUCORN70000007340	Similar to Rgs3: Regulator of G-protein signaling 3 (Rattus norvegicus OX%3D10116)
Z	19103975	19104543	SFRUCORN70000007343	Protein of unknown function
Z	19104473	19112417	SFRUCORN70000007344	Protein of unknown function
Z	19113260	19121263	SFRUCORN70000007345	Protein of unknown function
Z	19145109	19153851	SFRUCORN70000007348	Similar to rcc2: Protein RCC2 homolog (Xenopus laevis OX%3D8355)
Z	19170589	19179592	SFRUCORN70000007350	Similar to JARID2: Protein Jumonji (Homo sapiens OX%3D9606)
Z	19190895	19192465	SFRUCORN70000007351	Protein of unknown function
Z	19197726	19201082	SFRUCORN70000007353	Protein of unknown function
Z	19202980	19203226	SFRUCORN70000007354	Protein of unknown function
Z	19207061	19208830	SFRUCORN70000007355	Similar to Retrovirus-related Pol polyprotein from transposon TNT 1-94 (Nicotiana tabacum OX%3D4097)
Z	19217620	19259201	SFRUCORN70000007356	Similar to Mical: [F-actin]-monooxygenase Mical (Drosophila melanogaster OX%3D7227)
Z	19270048	19292664	SFRUCORN70000007357	Similar to Svep1: Sushi%2C von Willebrand factor type A%2C EGF and pentraxin domain-containing protein 1 (Mus musculus OX%3D10090)
Z	19305648	19307881	SFRUCORN70000007361	Protein of unknown function
Z	19325583	19326257	SFRUCORN70000007362	Protein of unknown function
Z	19340229	19361158	SFRUCORN70000007363	Similar to SMYD4: SET and MYND domain-containing protein 4 (Homo sapiens OX%3D9606)
Z	19377535	19379961	SFRUCORN70000007366	Protein of unknown function
Z	19386809	19398175	SFRUCORN70000007367	Similar to CTCF: Transcriptional repressor CTCF (Gallus gallus OX%3D9031)
Z	19402369	19403211	SFRUCORN70000007368	Similar to SPSB3: SPRY domain-containing SOCS box protein 3 (Homo sapiens OX%3D9606)
Z	19406034	19409971	SFRUCORN70000007370	Protein of unknown function
Z	19412431	19414237	SFRUCORN70000007371	Similar to wt1-b: Wilms tumor protein homolog B (Xenopus laevis OX%3D8355)
